# Supplementary material for: Ratiometric Fluorescent Sensor Based on Tb(III) Functionalized Metal-Organic Framework for Formic Acid
Source: Molecules. 2022 Dec 8;27(24):8702. doi: 10.3390/molecules27248702 (PMC9781586; doi:10.3390/molecules27248702)
Supplement: Supplementary file 1 [file molecules-27-08702-s001.zip]

Archive with 1 entries (1 files):
- molecules-2065739-supplementary.pdf
